# Supplementary material for: The movie recommendation algorithm based on the TransD model and AIGC empowerment and its application effectiveness analysis
Source: PLoS One. 2025 Nov 11;20(11):e0333607. doi: 10.1371/journal.pone.0333607 (PMC12604752; doi:10.1371/journal.pone.0333607)
Supplement: S1 Data — (ZIP) [file pone.0333607.s001.zip]

Archive with 5 entries (4 files):
- 数据包/
- 数据包/Code Description.docx
- 数据包/Code.txt
- 数据包/Data used for drawing Figure 2-5.xlsx
- 数据包/Dataset Description.docx
