# Supplementary material for: The movie recommendation algorithm based on the TransD model and AIGC empowerment and its application effectiveness analysis
Source: PLoS One. 2025 Nov 11;20(11):e0333607. doi: 10.1371/journal.pone.0333607 (PMC12604752; doi:10.1371/journal.pone.0333607)
Supplement: S1 Data — (ZIP) [file pone.0333607.s001.zip › 数据包/Code.txt]

"""
Optimized Hybrid Recommender System
TransD + AIGC-Powered Semantic Modeling + Attention Fusion + Cold Start Mitigation
"""

import torch
import torch.nn as nn
import torch.nn.functional as F
from transformers import AutoModel, AutoTokenizer

# -------------------- Knowledge Graph Embedding using TransD --------------------
class TransD(nn.Module):
    def __init__(self, num_entities, num_relations, embedding_dim):
        super(TransD, self).__init__()
        self.entity_embedding = nn.Embedding(num_entities, embedding_dim)
        self.relation_embedding = nn.Embedding(num_relations, embedding_dim)
        self.entity_proj = nn.Embedding(num_entities, embedding_dim)
        self.relation_proj = nn.Embedding(num_relations, embedding_dim)

    def _project(self, e, e_proj, r_proj):
        return e + torch.sum(e * e_proj, dim=-1, keepdim=True) * r_proj

    def forward(self, h, r, t):
        h_e, r_e, t_e = self.entity_embedding(h), self.relation_embedding(r), self.entity_embedding(t)
        h_p, r_p, t_p = self.entity_proj(h), self.relation_proj(r), self.entity_proj(t)
        h_proj = self._project(h_e, h_p, r_p)
        t_proj = self._project(t_e, t_p, r_p)
        score = torch.norm(h_proj + r_e - t_proj, p=2, dim=-1)
        return score

# -------------------- AIGC-based Semantic Vector Generation --------------------
class AIGCSemanticEncoder:
    def __init__(self, model_name='sentence-transformers/all-MiniLM-L6-v2'):
        self.tokenizer = AutoTokenizer.from_pretrained(model_name)
        self.model = AutoModel.from_pretrained(model_name)

    def encode(self, texts):
        inputs = self.tokenizer(texts, padding=True, truncation=True, return_tensors="pt")
        with torch.no_grad():
            outputs = self.model(**inputs)
        embeddings = outputs.last_hidden_state.mean(dim=1)
        return embeddings

# -------------------- Fusion Module with Cross-Attention --------------------
class CrossAttentionFusion(nn.Module):
    def __init__(self, dim):
        super(CrossAttentionFusion, self).__init__()
        self.attn = nn.MultiheadAttention(embed_dim=dim, num_heads=4, batch_first=True)
        self.linear = nn.Linear(dim, dim)

    def forward(self, struct_vec, semantic_vec):
        struct_vec = struct_vec.unsqueeze(1)  # [B, 1, D]
        semantic_vec = semantic_vec.unsqueeze(1)  # [B, 1, D]
        attn_output, _ = self.attn(struct_vec, semantic_vec, semantic_vec)
        fused = self.linear(attn_output.squeeze(1))
        return fused

# -------------------- Recommender Model --------------------
class HybridRecommender(nn.Module):
    def __init__(self, num_users, num_items, num_entities, num_relations, embedding_dim):
        super(HybridRecommender, self).__init__()
        self.user_embedding = nn.Embedding(num_users, embedding_dim)
        self.item_embedding = nn.Embedding(num_items, embedding_dim)

        self.transd = TransD(num_entities, num_relations, embedding_dim)
        self.semantic_encoder = AIGCSemanticEncoder()
        self.fusion = CrossAttentionFusion(embedding_dim)

        self.predictor = nn.Sequential(
            nn.Linear(embedding_dim * 2, 128),
            nn.ReLU(),
            nn.Linear(128, 64),
            nn.ReLU(),
            nn.Linear(64, 1)
        )

    def forward(self, user_ids, item_ids, user_texts, item_texts):
        user_struct = self.user_embedding(user_ids)
        item_struct = self.item_embedding(item_ids)

        user_sem = self.semantic_encoder.encode(user_texts).to(user_struct.device)
        item_sem = self.semantic_encoder.encode(item_texts).to(item_struct.device)

        user_fused = self.fusion(user_struct, user_sem)
        item_fused = self.fusion(item_struct, item_sem)

        features = torch.cat([user_fused, item_fused], dim=-1)
        score = self.predictor(features)
        return score.squeeze(-1)

# -------------------- Cold Start Handler --------------------
def handle_cold_start(user_texts, item_texts, model):
    """
    In cold-start cases, fallback to semantic vectors for scoring without collaborative signals.
    """
    user_sem = model.semantic_encoder.encode(user_texts)
    item_sem = model.semantic_encoder.encode(item_texts)
    similarity = F.cosine_similarity(user_sem, item_sem)
    return similarity

# -------------------- Example Usage --------------------
if __name__ == '__main__':
    model = HybridRecommender(num_users=1000, num_items=2000, num_entities=3000, num_relations=50, embedding_dim=64)
    user_ids = torch.tensor([1, 2, 3])
    item_ids = torch.tensor([10, 20, 30])
    user_texts = ["I like science fiction with philosophical depth", "Thrillers and mysteries", "Classic romance and drama"]
    item_texts = ["A sci-fi movie about AI and ethics", "A murder mystery in Paris", "An old love story set in London"]

    scores = model(user_ids, item_ids, user_texts, item_texts)
    print("Predicted Scores:", scores)

    # Cold start scenario:
    cold_scores = handle_cold_start(user_texts, item_texts, model)
    print("Cold Start Scores:", cold_scores)
