# Supplementary material for: The movie recommendation algorithm based on the TransD model and AIGC empowerment and its application effectiveness analysis
Source: PLoS One. 2025 Nov 11;20(11):e0333607. doi: 10.1371/journal.pone.0333607 (PMC12604752; doi:10.1371/journal.pone.0333607)
Supplement: S1 Data — (ZIP) [file pone.0333607.s001.zip › 数据包/Data used for drawing Figure 2-5.xlsx]

## Sheet: Figure2a
				MAP
			Data	KGIN	KGCL	SASRec	S3-Rec	DIN	The proposed algorithm
			MovieLens 100K	0.256	0.382	0.406	0.443	0.58	0.633
			MovieLens 1M	0.317	0.514	0.437	0.268	0.586	0.637
			MovieLens 10M	0.347	0.28	0.219	0.226	0.523	0.574

## Sheet: Figure2b
		MRR
	Data	KGIN	KGCL	SASRec	S3-Rec	DIN	The proposed algorithm
	MovieLens 100K	0.52	0.317	0.456	0.392	0.747	0.787
	MovieLens 1M	0.361	0.429	0.56	0.688	0.599	0.735
	MovieLens 10M	0.548	0.631	0.573	0.77	0.761	0.794

## Sheet: Figure2c
		Hit rate
	Data	KGIN	KGCL	SASRec	S3-Rec	DIN	The proposed algorithm
	MovieLens 100K	0.587	0.478	0.833	0.41	0.491	0.878
	MovieLens 1M	0.766	0.478	0.701	0.816	0.492	0.878
	MovieLens 10M	0.699	0.429	0.754	0.506	0.552	0.798

## Sheet: Figure2d
			Normalized Discounted Cumulative Gain
		Data	KGIN	KGCL	SASRec	S3-Rec	DIN	The proposed algorithm
		MovieLens 100K	0.479	0.756	0.378	0.843	0.749	0.875
		MovieLens 1M	0.514	0.496	0.741	0.409	0.689	0.799
		MovieLens 10M	0.449	0.598	0.341	0.303	0.701	0.752

## Sheet: Figure3a
		Diversity
	Data	KGIN	KGCL	SASRec	S3-Rec	DIN	The proposed algorithm
	MovieLens 100K	0.552	0.649	0.646	0.899	0.821	0.945
	MovieLens 1M	0.888	0.529	0.828	0.712	0.842	0.937
	MovieLens 10M	0.78	0.64	0.787	0.554	0.753	0.902

## Sheet: Figure3b
			Novelty
		Data	KGIN	KGCL	SASRec	S3-Rec	DIN	The proposed algorithm
		MovieLens 100K	0.413	0.718	0.854	0.438	0.717	0.889
		MovieLens 1M	0.454	0.557	0.778	0.481	0.836	0.884
		MovieLens 10M	0.416	0.654	0.514	0.804	0.802	0.895

## Sheet: Figure3c
			User Coverage
		Data	KGIN	KGCL	SASRec	S3-Rec	DIN	The proposed algorithm
		MovieLens 100K	0.907	0.642	0.911	0.794	0.646	0.978
		MovieLens 1M	0.941	0.687	0.927	0.759	0.728	0.974
		MovieLens 10M	0.721	0.762	0.603	0.684	0.958	0.987

## Sheet: Figure3d
					Time(s)
				Data	KGIN	KGCL	SASRec	S3-Rec	DIN	The proposed algorithm
				MovieLens 100K	0.391	0.301	0.328	0.502	0.827	0.345
				MovieLens 1M	0.877	0.498	0.13	0.141	0.292	0.266
				MovieLens 10M	0.87	0.341	0.588	0.323	0.216	0.289

## Sheet: Figure4a
						Content Relevance
					Data	KGIN	KGCL	SASRec	S3-Rec	DIN	The proposed algorithm
					MovieLens 100K	0.89	0.68	0.92	0.72	0.87	0.95
					MovieLens 1M	0.79	0.63	0.82	0.91	0.82	0.93
					MovieLens 10M	0.79	0.91	0.72	0.91	0.63	0.94

## Sheet: Figure4b
				Satisfaction Score
			Data	KGIN	KGCL	SASRec	S3-Rec	DIN	The proposed algorithm
			MovieLens 100K	0.54	0.72	0.59	0.63	0.84	0.89
			MovieLens 1M	0.77	0.78	0.78	0.8	0.76	0.88
			MovieLens 10M	0.56	0.76	0.59	0.76	0.73	0.87

[truncated: 6 more sheets: Figure4c, Figure4d, Figure5a, Figure5b, Figure5c, Figure5d]
